# Supplementary material for: Hsa_circ_0001859 Regulates ATF2 Expression by Functioning as an MiR-204/211 Sponge in Human Rheumatoid Arthritis
Source: J Immunol Res. 2018 Jan 17;2018:9412387. doi: 10.1155/2018/9412387 (PMC5822876; doi:10.1155/2018/9412387)
Supplement: Supplementary 1 — Table S1: the list of all GSEs. [file 9412387.f1.xlsx]

## Sheet: Sheet1
Series	Platform Manufacturer	Title	Summary	Tissues	Organisms
GSE61140	Affymetrix	Arthritic tarsal joints induced by collagen: time course	Analysis of tarsal joints for up to 4 weeks following treatment with collagen to induce arthritis. Collagen induced arthritis is a model for rheumatoid arthritis. Results provide insight into the molecular events underlying the inflammation and bone remodeling that occurs in inflammatory arthritis.	Tarsal joints	Mus musculus
GSE2053	HUMAN UNIGENE SetI Part 1	Rheumatoid arthritis: synovial tissues	Expression profiling of synovial tissues of patients with rheumatoid arthritis (RA). RA is a chronic inflammatory disease characterized by pain, stiffness, swelling, and destruction of joints. Results provide insight into the pathogenesis of RA.	Synovial tissues	Homo sapiens
GSE15258	Affymetrix	Rheumatoid arthritis and response to anti-TNF therapy: blood	Analysis of blood from rheumatoid arthritis (RA) patients prior to anti-TNF therapy. Response of patients to anti-TNF therapy assessed after 14 weeks. Results identify a gene expression signature for predicting the response to anti-TNF therapy.	Blood	Homo sapiens
GSE45867	Affymetrix	Rheumatoid arthritic synovium response to methotrexate	Analysis of synovial biopsies from rheumatoid arthritis patients before and 12 weeks after the start of tocilizumab (TCZ) therapy. Results compared to those obtained from methotrexate (MTX) therapy (GDS5069) and provide insight into the differences in the mechanisms of action between TCZ and MTX.	Synovial	Homo sapiens
GSE45867	Affymetrix	Rheumatoid arthritic synovium response to tocilizumab	Analysis of synovial biopsies from rheumatoid arthritis patients before and 12 weeks after the start of tocilizumab (TCZ) therapy. Results compared to those obtained from methotrexate (MTX) therapy (GDS5069) and provide insight into the differences in the mechanisms of action between TCZ and MTX.	Synovial	Homo sapiens
GSE36700	Affymetrix	Systemic lupus erythematosus and arthritides: synovial biopsies	Analysis of synovial biopsies obtained by needle arthroscopy from affected knees of patients with systemic lupus erythematosus (SLE), rheumatoid arthritis (RA), or osteoarthritis (OA). Results provide insight into distinct molecular mechanisms underlying SLE arthritis relative to those of OA and RA.	Synovial	Homo sapiens
GSE15573	Illumina	Rheumatoid arthritis: peripheral blood mononuclear cells	Analysis of peripheral blood mononuclear cells of rheumatoid arthritis (RA) patients. Results provide insight into the molecular pathogenesis and pathophysiology of RA.	Peripheral blood mononuclear cells	Homo sapiens
GSE12051	Sentrix	Rheumatoid arthritis and response to anti-TNF alpha therapy: blood	Analysis of whole blood from rheumatoid arthritis patients at baseline of infliximab therapy. Infliximab is an anti-TNF alpha antibody. Clinical response to infliximab determined at week 14 of therapy. Results identify a gene expression signature for predicting the response to infliximab.	Whole blood	Homo sapiens
GSE10024	Affymetrix	Rheumatoid arthritis-related cartilage destruction model: chondrocytes	Analysis of chondrocytes treated with a supernatant from SV40 T-antigen immortalized human synovial fibroblasts derived from a patient with rheumatoid arthritis (RA). Results provide insight into the molecular mechanism underlying RA-related cartilage destruction.	Chondrocytes	Homo sapiens
GSE7669	Affymetrix	Rheumatoid arthritis and osteoarthritis: synovial fibroblasts	Comparison of synovial fibroblasts from patients with rheumatoid arthritis (RA) to those with osteoarthritis (OA). RA is characterized by chronic inflammation and destruction of multiple joints. OA is a degenerative disease resulting from the breakdown of cartilage.	Synovial fibroblasts	Homo sapiens
GSE2676	Affymetrix	Prostacylin receptor agonist and indomethacin effect on interleukin-1 beta activated synovial fibroblasts	Analysis of interleukin-1 beta activated synovial fibroblasts following treatment with indomethacin, a non-steroidal anti-inflammatory drug, alone or in combination with iloprost, a prostacyclin (PGI) receptor agonist. Results provide insight into the role of PGI in rheumatoid arthritis.	Synovial fibroblasts	Mus musculus
GSE766	Affymetrix	Rheumatoid arthritis and TNFalpha	Analysis of rheumatoid arthritis synovial fibroblasts (RASF) expressing dominant negative form of inhibitor of nuclear factor kappa B (Ik-B). Ik-B blocks TNFalpha. Cells treated with TNFalpha at 18 hours. TNFalpha known to increase progression of RA.	Synovial fibroblasts	Homo sapiens
