# Supplementary material for: Hsa_circ_0001859 Regulates ATF2 Expression by Functioning as an MiR-204/211 Sponge in Human Rheumatoid Arthritis
Source: J Immunol Res. 2018 Jan 17;2018:9412387. doi: 10.1155/2018/9412387 (PMC5822876; doi:10.1155/2018/9412387)
Supplement: Supplementary 2 — Table S2: the primers used in this work. [file 9412387.f2.xlsx]

## Sheet: Sheet1
TNF	forward:5′-CTGGGCAGGTCTACTTTGGG-3′	reverse: 5′-CTGGAGGCCCCAGTTTGAAT-3′
IL1β	forward: 5′-TGAGCTCGCCAGTGAAATGA-3′	reverse: 5′-AACACGCAGGACAGGTACAG-3′
IL6	forward: 5′-TTCGGTCCAGTTGCCTTCTC-3′	reverse: 5′-CAGCTCTGGCTTGTTCCTCA-3′
ATF2	forward: 5′-GGTAGTCTGATTGGCTTAACTCGTA-3′	reverse: 5′-GGCCTGTTAGAGGATGGTGC-3′
Hsa_circ_0001859	forward: 5′-GCCGAGAGAGAGTCCAGTCTT-3′	reverse: 5′-AAAGGGTCACAGCTCCCGAA-3′
C-Fos	forward: 5′-AACCGCCACGATGATGTTCT-3′	reverse: 5′-GCACAAGGTTGGTCGCATTC-3′
C-Jun	forward: 5′-GTCCGAGAGCGGACCTTATG-3′	reverse: 5′-CTTTTTCGGCACTTGGAGGC-3′
