# Supplementary material for: Hsa_circ_0001859 Regulates ATF2 Expression by Functioning as an MiR-204/211 Sponge in Human Rheumatoid Arthritis
Source: J Immunol Res. 2018 Jan 17;2018:9412387. doi: 10.1155/2018/9412387 (PMC5822876; doi:10.1155/2018/9412387)
Supplement: Supplementary 3 — Table S3: the top 500 differentially expressed genes (DEGs). [file 9412387.f3.xlsx]

## Sheet: top 1000
ID	adj.P.Val	P.Value	t	B	logFC	Gene.symbol	Gene.title
776	0.00204	4.19e-07	13.2418	6.08104	5.4671	NCOA4	nuclear receptor coactivator 4
4378	0.00204	4.34e-07	-13.1859	6.05821	-4.63799	SPRN	shadow of prion protein homolog (zebrafish)
1733	0.00263	9.86e-07	-11.954	5.51063	-3.31577	C10orf10	chromosome 10 open reading frame 10
5758	0.00287	1.39e-06	11.4693	5.2695	4.37449	SYNPO2	synaptopodin 2
15627	0.01285	1.12e-05	-8.8746	3.66741	-2.48454	C10orf10	chromosome 10 open reading frame 10
10029	0.01601	1.69e-05	-8.42893	3.32857	-2.76565	SMIM3	small integral membrane protein 3
12139	0.01601	1.7e-05	8.42164	3.32284	3.23139	COL3A1	collagen type III alpha 1 chain
968	0.01601	1.92e-05	8.29273	3.22063	3.20043	INTS9	integrator complex subunit 9
15267	0.02198	2.88e-05	-7.87637	2.87726	-3.15014	GADD45B	growth arrest and DNA damage inducible beta
10535	0.02422	3.91e-05	-7.57133	2.61229	-2.89496	CHD7	chromodomain helicase DNA binding protein 7
8017	0.02422	4.21e-05	7.49873	2.54748	3.15269	FER	FER tyrosine kinase
15583	0.03484	7.24e-05	7.6063	2.02917	4.19411	SDK2	sidekick cell adhesion molecule 2
5536	0.03484	7.39e-05	-6.96682	2.05136	-2.65178	IRX3	iroquois homeobox 3
5620	0.03831	8.55e-05	-6.83327	1.92068	-2.52993	PER1	period circadian clock 1
10839	0.03831	8.89e-05	-6.79838	1.88613	-2.22051	UNC79	unc-79 homolog (C. elegans)
13708	0.03831	9.58e-05	-6.73085	1.81874	-2.14088	TPR	translocated promoter region, nuclear basket protein
12477	0.03831	9.8e-05	-6.7102	1.798	-3.1341	C10orf10	chromosome 10 open reading frame 10
10473	0.05371	0.000161	-6.27594	1.34736	-1.91352	ZFP36L2	ZFP36 ring finger protein like 2
7030	0.05415	0.000166	-6.25121	1.32084	-2.12076	MYZAP, GCOM1, POLR2M	myocardial zonula adherens protein, GRINL1A complex locus 1, RNA polymerase II subunit M
5528	0.05656	0.000176	-6.19704	1.26243	-1.89233	JUNB	JunB proto-oncogene, AP-1 transcription factor subunit
6971	0.05899	0.000195	-6.1121	1.16992	-1.9403	SAV1	salvador family WW domain containing protein 1
5073	0.06607	0.000223	6.00167	1.04796	1.92705	COL5A2	collagen type V alpha 2 chain
4968	0.08584	0.000311	7.64521	0.62402	3.75815	TICAM2, TMED7	toll like receptor adaptor molecule 2, transmembrane p24 trafficking protein 7
8388	0.08584	0.000316	-5.71491	0.72225	-2.28586	MLH3	mutL homolog 3
7126	0.09392	0.000358	-5.61602	0.60685	-1.9319	SMC5-AS1, MAMDC2-AS1	SMC5 antisense RNA 1 (head to head), MAMDC2 antisense RNA 1
11406	0.0945	0.000371	-5.58547	0.57089	-1.77186	FASN	fatty acid synthase
3022	0.0998	0.0004	-5.52592	0.50033	-1.76177	ANGPTL4	angiopoietin like 4
660	0.10676	0.000451	-5.43252	0.3885	-1.84003	ZFAND5	zinc finger AN1-type containing 5
11614	0.10676	0.000453	-5.42909	0.38436	-1.92962	ZFP36L2	ZFP36 ring finger protein like 2
10061	0.10857	0.000467	-6.27915	0.38482	-3.26971	DENND1B	DENN domain containing 1B
7184	0.12333	0.000562	-5.26247	0.18118	-1.85415	SF3A3	splicing factor 3a subunit 3
11097	0.13035	0.000602	5.20965	0.11581	1.97423	POLR3A	RNA polymerase III subunit A
1407	0.1339	0.000635	-5.95929	0.12779	-4.01307	SPTLC3	serine palmitoyltransferase long chain base subunit 3
3672	0.13612	0.000657	-5.14344	0.0332	-3.58528	PER1	period circadian clock 1
7199	0.13612	0.00068	-5.11709	0.00012	-1.69374	MSRB2	methionine sulfoxide reductase B2
9199	0.13612	0.000703	5.40629	0.03079	2.36971	SLCO2A1	solute carrier organic anion transporter family member 2A1
3773	0.1448	0.000804	-5.2915	-0.09376	-3.16552	RASD1	ras related dexamethasone induced 1
5320	0.14587	0.000819	-4.97745	-0.17711	-3.6623	RERE	arginine-glutamic acid dipeptide repeats
15197	0.14855	0.000844	-4.9557	-0.205	-4.03731	FGFBP2	fibroblast growth factor binding protein 2
9937	0.16413	0.000955	-4.86421	-0.32322	-1.99397	JUNB	JunB proto-oncogene, AP-1 transcription factor subunit
7683	0.16413	0.000963	-5.5437	-0.22945	-4.0018	ATF2	activating transcription factor 2
12314	0.17873	0.0011	4.75876	-0.46121	1.61483	CSNK1A1	casein kinase 1 alpha 1
7112	0.17873	0.00111	-4.75622	-0.46456	-1.3835	VIMP	VCP interacting membrane selenoprotein
9113	0.17907	0.00116	-4.72082	-0.51131	-1.79676	LTBP4	latent transforming growth factor beta binding protein 4
197	0.18132	0.0012	-4.69801	-0.54155	-1.75994	CYP2C9	cytochrome P450 family 2 subfamily C member 9
12137	0.18333	0.00122	-4.94308	-0.48541	-2.06576	C9orf16	chromosome 9 open reading frame 16
6940	0.18333	0.00124	-4.67655	-0.57007	-1.66808	FOSL2	FOS like 2, AP-1 transcription factor subunit
12320	0.19749	0.00138	4.59705	-0.67642	1.64989	NSUN5P1	NOP2/Sun RNA methyltransferase family member 5 pseudogene 1
12497	0.20013	0.00141	-4.58123	-0.6977	-1.57554	DUSP23	dual specificity phosphatase 23
11380	0.20016	0.00143	-4.57402	-0.70741	-1.30973	ODAM	odontogenic, ameloblast asssociated
5405	0.20016	0.00144	-4.56861	-0.7147	-1.51326	LTBP4	latent transforming growth factor beta binding protein 4
2800	0.20161	0.00146	-4.80186	-0.65007	-1.6579	ADIPOR2	adiponectin receptor 2
12481	0.21065	0.00154	-4.5176	-0.78372	-1.42792	NDFIP1	Nedd4 family interacting protein 1
2852	0.21065	0.00155	-4.51402	-0.78857	-1.36226	COPS8	COP9 signalosome subunit 8
5471	0.21136	0.00158	-4.4999	-0.80776	-1.38298	ZBTB7C	zinc finger and BTB domain containing 7C
2350	0.21136	0.00161	-4.72419	-0.74209	-3.61971	TSKU	tsukushi, small leucine rich proteoglycan
7573	0.21735	0.00173	4.99451	-0.73646	1.9904	LOC157740, MTMR9	uncharacterized protein C8orf9, myotubularin related protein 9
4830	0.21735	0.00181	-4.4055	-0.93687	-2.67815	C10orf10	chromosome 10 open reading frame 10
609	0.21735	0.00181	-4.40616	-0.93597	-1.61471	PRDX6	peroxiredoxin 6
10938	0.21735	0.00182	-4.40239	-0.94115	-1.49342	PSMB2	proteasome subunit beta 2
7182	0.22388	0.00192	-4.365	-0.9927	-1.81739	PGBD2	piggyBac transposable element derived 2
1498	0.23647	0.00205	-4.31801	-1.05781	-1.39325	LOC284336, POU2F2	uncharacterized LOC284336, POU class 2 homeobox 2
9010	0.23709	0.00207	-4.31123	-1.06723	-1.39665	EPB41L4A-AS1	EPB41L4A antisense RNA 1
6482	0.23867	0.00212	4.29427	-1.09084	2.35196	LYNX1	Ly6/neurotoxin 1
6527	0.23867	0.00216	4.49291	-1.02227	3.23305	NDST1	N-deacetylase and N-sulfotransferase 1
6072	0.23867	0.00217	-5.23627	-0.9026	-2.56794	SLC8A1	solute carrier family 8 member A1
4145	0.24461	0.00229	-5.90945	-1.10285	-3.52648	VPS33B	VPS33B, late endosome and lysosome associated
5976	0.24461	0.00232	4.44068	-1.08682	2.06525	ZNF264	zinc finger protein 264
10347	0.25229	0.00246	-4.19367	-1.23177	-1.51236	SNHG15	small nucleolar RNA host gene 15
4251	0.2526	0.00247	4.67334	-1.06877	3.24754	CORO1B	coronin 1B
1585	0.26481	0.00265	-4.14244	-1.30414	-1.30271	RNF208	ring finger protein 208
10786	0.26481	0.00269	-5.01253	-1.08632	-4.59739	UBXN2B	UBX domain protein 2B
4424	0.26481	0.00273	4.12224	-1.3328	1.46471	RNF32	ring finger protein 32
7945	0.2762	0.00291	6.84685	-1.42285	5.46077	HOOK3	hook microtubule tethering protein 3
12260	0.2762	0.00293	4.07387	-1.40163	1.23534	SMYD3	SET and MYND domain containing 3
4468	0.2762	0.00294	-4.91977	-1.16494	-2.80154	NOVA1	NOVA alternative splicing regulator 1
181	0.2762	0.00295	-4.25776	-1.31655	-2.00214	RNPEP	arginyl aminopeptidase
5454	0.27651	0.003	-4.05823	-1.42398	-1.3044	PRELP	proline and arginine rich end leucine rich repeat protein
3623	0.27651	0.00302	-4.89359	-1.27536	-4.1877	LINC00982	long intergenic non-protein coding RNA 982
11630	0.27873	0.00306	-4.04366	-1.44482	-1.37596	IRF2BP2	interferon regulatory factor 2 binding protein 2
4324	0.28112	0.00314	-4.21039	-1.37698	-1.56689	RBM33	RNA binding motif protein 33
10767	0.28112	0.00314	4.46748	-1.28821	3.47828	GRAMD2	GRAM domain containing 2
9233	0.28112	0.00316	-4.2056	-1.38311	-2.12231	PMF1-BGLAP, PMF1	PMF1-BGLAP readthrough, polyamine-modulated factor 1
11120	0.28112	0.00317	4.20299	-1.38645	2.59915	ESRRB	estrogen related receptor beta
10816	0.28112	0.00318	-4.45862	-1.29778	-2.44268	PLIN1	perilipin 1
15859	0.28161	0.0032	4.45247	-1.30783	2.92307	PLEKHM1P1	pleckstrin homology and RUN domain containing M1 pseudogene 1
1001	0.28601	0.00328	-4.17692	-1.41989	-3.17344	PRPF6	pre-mRNA processing factor 6
15320	0.28622	0.00331	6.60033	-1.49168	4.90535	IGF2BP3	insulin like growth factor 2 mRNA binding protein 3
3846	0.28711	0.00337	-5.3951	-1.37035	-3.48509	CHRAC1	chromatin accessibility complex 1
3181	0.28711	0.00338	-4.7785	-1.28755	-2.3075	KIAA1107	KIAA1107
2735	0.28711	0.00339	-3.97568	-1.54247	-1.17775	CHPF	chondroitin polymerizing factor
8656	0.28943	0.00348	-4.38141	-1.38659	-2.17122	SCML2	sex comb on midleg-like 2 (Drosophila)
347	0.29116	0.00354	-4.12108	-1.49192	-2.35498	B3GNTL1	UDP-GlcNAc:betaGal beta-1,3-N-acetylglucosaminyltransferase-like 1
1522	0.29116	0.00356	-3.94127	-1.59216	-1.56973	SASH1	SAM and SH3 domain containing 1
15573	0.29116	0.00357	4.72538	-1.33455	3.69349	RNFT1	ring finger protein, transmembrane 1
8409	0.29116	0.0036	-3.93543	-1.60061	-1.4034	SLC9A6	solute carrier family 9 member A6
11736	0.29116	0.00367	-3.92197	-1.62009	-1.29344	FAM134B	family with sequence similarity 134 member B
10728	0.29116	0.00367	4.0954	-1.52521	2.03645	C7orf50	chromosome 7 open reading frame 50
2447	0.29116	0.00369	-4.08996	-1.53227	-1.48404	ACACB	acetyl-CoA carboxylase beta
12662	0.29116	0.0037	-3.91543	-1.62958	-1.27404	CEBPB	CCAAT/enhancer binding protein beta
10594	0.29116	0.00373	-3.91112	-1.63583	-2.26838	TPD52L1	tumor protein D52-like 1
15981	0.29116	0.00373	4.08262	-1.54182	1.89442	HOXB13	homeobox B13
9754	0.29116	0.00377	-4.3137	-1.45619	-1.75385	PIK3CD	phosphatidylinositol-4,5-bisphosphate 3-kinase catalytic subunit delta
10242	0.29122	0.0038	-4.30779	-1.46913	-1.77015	MIB1	mindbomb E3 ubiquitin protein ligase 1
12448	0.30246	0.00402	4.02805	-1.61304	2.41307	HEG1	heart development protein with EGF like domains 1
14715	0.3048	0.00411	3.84658	-1.72975	3.14555	RRM2B	ribonucleotide reductase regulatory TP53 inducible subunit M2B
6824	0.30492	0.00415	-3.8402	-1.73906	-1.19646	MPC1	mitochondrial pyruvate carrier 1
7386	0.3133	0.00432	4.53744	-1.50487	2.81724	GABRA2	gamma-aminobutyric acid type A receptor alpha2 subunit
10094	0.3218	0.00448	-4.50155	-1.53812	-2.53416	SLC38A9	solute carrier family 38 member 9
8424	0.3218	0.00451	3.94372	-1.72407	2.23316	KPNB1	karyopherin subunit beta 1
7971	0.3218	0.00452	3.78362	-1.82192	2.39817	RBM26	RNA binding motif protein 26
8925	0.33585	0.00481	3.74203	-1.8831	1.42633	MAGED4, MAGED4B	MAGE family member D4, MAGE family member D4B
8818	0.33585	0.00486	5.91587	-1.71046	4.29292	LHFPL2	lipoma HMGIC fusion partner-like 2
12501	0.33632	0.0049	-3.73063	-1.8999	-1.7952	PCOLCE2	procollagen C-endopeptidase enhancer 2
9490	0.33632	0.00502	-3.71377	-1.9248	-1.95067	RGCC	regulator of cell cycle
4070	0.33632	0.00504	4.07568	-1.73569	2.96019	CBLN3	cerebellin 3 precursor
8072	0.33747	0.00514	-3.69903	-1.94659	-1.14856	FAM3A	family with sequence similarity 3 member A
10295	0.33747	0.00514	-3.69941	-1.94603	-1.10181	C12orf57	chromosome 12 open reading frame 57
7180	0.33991	0.00526	-3.68365	-1.96936	-1.59315	AFAP1	actin filament associated protein 1
8615	0.34398	0.00546	7.91893	-2.1728	7.56479	SMAD3	SMAD family member 3
6104	0.34398	0.00548	3.80312	-1.9117	2.09015	ITFG1	integrin alpha FG-GAP repeat containing 1
3692	0.34398	0.00549	-3.80202	-1.91318	-1.42027	SULF1	sulfatase 1
9484	0.34614	0.00556	-4.29676	-1.73232	-2.80006	NUDT22	nudix hydrolase 22
5738	0.34614	0.00557	3.64594	-2.02529	1.17035	SYK	spleen associated tyrosine kinase
10711	0.35064	0.00571	3.62999	-2.04901	1.31891	SAYSD1	SAYSVFN motif domain containing 1
8056	0.35651	0.00583	-3.61669	-2.0688	-1.13388	TMEM200A	transmembrane protein 200A
9960	0.35832	0.0059	3.75123	-1.98171	1.83731	TM9SF4	transmembrane 9 superfamily member 4
14438	0.36598	0.00609	3.72866	-2.0123	1.74104	USP14	ubiquitin specific peptidase 14
13284	0.36598	0.00613	3.58439	-2.11698	1.18364	DUSP18	dual specificity phosphatase 18
3960	0.36598	0.00621	-3.57501	-2.13099	-1.29984	CASC3	cancer susceptibility candidate 3
9313	0.36598	0.00623	-3.57293	-2.13409	-1.09359	PHC2	polyhomeotic homolog 2
5230	0.36913	0.00637	3.69618	-2.05646	1.87253	IGF1R	insulin like growth factor 1 receptor
15313	0.36913	0.0064	3.55567	-2.15991	1.36633	FAP	fibroblast activation protein alpha
3087	0.36913	0.00648	-3.54833	-2.17089	-2.11596	MAGEF1	MAGE family member F1
11820	0.36913	0.00648	3.54753	-2.1721	1.47116	CXorf65	chromosome X open reading frame 65
9257	0.36913	0.00649	3.54701	-2.17288	1.2069	PHC3	polyhomeotic homolog 3
13231	0.36913	0.0065	3.68259	-2.07497	1.83578	FAM71C	family with sequence similarity 71 member C
5364	0.3716	0.00671	3.52542	-2.20524	1.22473	CD47	CD47 molecule
11704	0.3716	0.00675	3.52128	-2.21144	2.70794	CDC73	cell division cycle 73
3085	0.3716	0.00676	-3.52035	-2.21285	-1.44233	HSPA1L	heat shock protein family A (Hsp70) member 1 like
1376	0.3716	0.00679	3.51821	-2.21606	1.22922	TNFAIP8L2	TNF alpha induced protein 8 like 2
11585	0.3716	0.00679	4.55159	-1.894	3.24979	CLCN4	chloride voltage-gated channel 4
15203	0.3716	0.00682	-3.51512	-2.22069	-1.10369	ITPRIP	inositol 1,4,5-trisphosphate receptor interacting protein
11626	0.3737	0.0069	3.50712	-2.23271	1.2803	ARPP19	cAMP regulated phosphoprotein 19
9482	0.37915	0.0071	-3.61991	-2.16073	-1.43208	SIRT2	sirtuin 2
3856	0.37993	0.00719	-3.4807	-2.27242	-2.11724	KAZN	kazrin, periplakin interacting protein
9901	0.3805	0.00728	3.47242	-2.28488	0.998923	PFDN4	prefoldin subunit 4
6642	0.3805	0.00729	4.04615	-1.98051	2.39926	2017-09-07	septin 7
3899	0.38131	0.00736	-3.46579	-2.29487	-2.72291	C17orf58	chromosome 17 open reading frame 58
4470	0.38131	0.00736	-3.46619	-2.29427	-1.20988	CRTAC1	cartilage acidic protein 1
563	0.38131	0.00738	-3.46436	-2.29703	-2.5525	TIPARP	TCDD inducible poly(ADP-ribose) polymerase
5606	0.38187	0.00741	3.46135	-2.30156	1.08865	MRAS	muscle RAS oncogene homolog
9513	0.38333	0.00746	-3.45683	-2.30838	-1.23061	ZFAS1	ZNFX1 antisense RNA 1
112	0.38622	0.00754	3.44995	-2.31875	1.3125	CXCL13	C-X-C motif chemokine ligand 13
6533	0.38702	0.00758	3.44657	-2.32385	1.54204	LOC101928524	uncharacterized LOC101928524
6370	0.38879	0.00768	-3.43812	-2.33661	-1.389	AOC3	amine oxidase, copper containing 3
10302	0.38879	0.00769	3.43751	-2.33753	1.09051	VRK3	vaccinia related kinase 3
9700	0.38879	0.00776	3.43173	-2.34624	1.02076	IL7R	interleukin 7 receptor
13840	0.38879	0.00779	3.42893	-2.35048	1.24383	SMKR1	small lysine rich protein 1
10445	0.38879	0.00781	-3.55327	-2.25253	-1.34651	PID1	phosphotyrosine interaction domain containing 1
3858	0.39001	0.00786	3.42349	-2.35869	1.2324	THNSL1	threonine synthase like 1
5978	0.39522	0.00805	3.4081	-2.38196	1.6442	SNCB	synuclein beta
9419	0.39522	0.00806	-3.4072	-2.38332	-1.44674	CDK11A, CDK11B	cyclin dependent kinase 11A, cyclin dependent kinase 11B
15802	0.39522	0.00806	3.5311	-2.2832	1.18966	TPST2	tyrosylprotein sulfotransferase 2
13110	0.39554	0.0081	3.40455	-2.38733	2.69336	MFAP3L	microfibrillar associated protein 3 like
4573	0.39554	0.00813	3.40208	-2.39107	1.68398	NGEF	neuronal guanine nucleotide exchange factor
1395	0.39644	0.00823	-3.39404	-2.40323	-1.78303	SPSB1	splA/ryanodine receptor domain and SOCS box containing 1
9592	0.39644	0.00826	3.51423	-2.30659	1.84434	HMGB1	high mobility group box 1
10192	0.40046	0.00837	-3.38322	-2.41961	-1.28411	SRSF10	serine and arginine rich splicing factor 10
8849	0.40216	0.00847	3.9113	-2.11891	3.17207	OGG1	8-oxoguanine DNA glycosylase
11487	0.40216	0.00848	-3.37481	-2.43236	-1.09975	GFOD1	glucose-fructose oxidoreductase domain containing 1
8704	0.41174	0.00876	-6.63376	-2.34193	-6.33709	TRIM4	tripartite motif containing 4
10723	0.41231	0.00881	-3.35085	-2.46871	-1.02864	C1QTNF1	C1q and tumor necrosis factor related protein 1
5305	0.41386	0.00891	4.25073	-2.07396	2.65776	CAP2	CAP, adenylate cyclase-associated protein, 2 (yeast)
14593	0.41966	0.00922	-3.59981	-2.29146	-3.44768	MTR	5-methyltetrahydrofolate-homocysteine methyltransferase
10710	0.41966	0.00922	-3.32177	-2.51289	-1.14946	PID1	phosphotyrosine interaction domain containing 1
11419	0.42015	0.00929	-3.31661	-2.52072	-1.15881	ADNP	activity dependent neuroprotector homeobox
12455	0.42015	0.00931	3.59229	-2.30073	2.11582	XIST	X inactive specific transcript (non-protein coding)
7637	0.42117	0.00943	-3.30742	-2.53471	-0.918104	TIMP2	TIMP metallopeptidase inhibitor 2
6692	0.42136	0.00957	3.57095	-2.34777	1.80336	SLC13A5	solute carrier family 13 member 5
8566	0.42365	0.00965	-3.29269	-2.55713	-1.05786	IRF2BP2	interferon regulatory factor 2 binding protein 2
13398	0.42491	0.00973	3.28734	-2.56528	1.15851	WBSCR28	Williams-Beuren syndrome chromosome region 28
15036	0.43192	0.0101	-3.2623	-2.60347	-1.98676	CADM1	cell adhesion molecule 1
15939	0.43192	0.0101	-3.26158	-2.60456	-0.919451	ANGPTL4	angiopoietin like 4
14340	0.43192	0.0101	3.26308	-2.60228	1.06954	BTN3A3	butyrophilin subfamily 3 member A3
10991	0.43192	0.0101	4.11933	-2.18166	3.13049	VWCE	von Willebrand factor C and EGF domains
8447	0.44208	0.0105	3.23756	-2.64123	1.30344	CBX1	chromobox 1
12400	0.44208	0.0105	3.23646	-2.64292	1.457	TREM1	triggering receptor expressed on myeloid cells 1
4096	0.44286	0.0106	6.16393	-2.42367	5.88828	ADGRB2	adhesion G protein-coupled receptor B2
10153	0.44514	0.0108	-3.21948	-2.66886	-1.14096	CEBPB	CCAAT/enhancer binding protein beta
476	0.44514	0.0108	-3.22226	-2.66461	-1.06895	CNDP2	CNDP dipeptidase 2 (metallopeptidase M20 family)
14544	0.44514	0.0109	-3.21774	-2.67152	-1.65022	DAAM2, MOCS1	dishevelled associated activator of morphogenesis 2, molybdenum cofactor synthesis 1
12597	0.44697	0.0109	3.32135	-2.57663	1.64072	YIPF4	Yip1 domain family member 4
13078	0.44901	0.011	-4.02261	-2.26302	-2.50694	ZWINT	ZW10 interacting kinetochore protein
15193	0.45059	0.0111	3.45807	-2.49047	3.809	CNOT6	CCR4-NOT transcription complex subunit 6
9625	0.45266	0.0113	-3.30065	-2.60588	-1.39989	UBTD1	ubiquitin domain containing 1
10542	0.45556	0.0114	-3.18862	-2.71609	-1.06773	CEBPB	CCAAT/enhancer binding protein beta
8878	0.45556	0.0114	3.18484	-2.72187	1.66832	SLC40A1	solute carrier family 40 member 1
15298	0.45556	0.0117	-3.17265	-2.74055	-1.35553	TPM2	tropomyosin 2 (beta)
9601	0.45556	0.0118	-3.62093	-2.42845	-2.93729	HOOK1	hook microtubule tethering protein 1
10572	0.45556	0.0119	-3.26553	-2.65562	-1.82364	TRABD	TraB domain containing
15637	0.45556	0.0119	3.15876	-2.76184	1.19518	DBF4	DBF4 zinc finger
611	0.45556	0.012	-3.15405	-2.76906	-1.49479	IGFBP5	insulin like growth factor binding protein 5
4483	0.45556	0.012	-3.15352	-2.76987	-1.1452	THAP3	THAP domain containing 3
4734	0.45556	0.012	3.15521	-2.76728	1.08136	COL4A1	collagen type IV alpha 1 chain
13896	0.45556	0.012	3.15732	-2.76405	1.47924	C16orf72	chromosome 16 open reading frame 72
4537	0.45556	0.012	3.39916	-2.56574	2.29533	DYSF	dysferlin
14266	0.45736	0.0121	3.14807	-2.77823	1.10948	LOC100505874	uncharacterized LOC100505874
4462	0.45684	0.0121	3.15027	-2.77486	1.40744	HACE1	HECT domain and ankyrin repeat containing E3 ubiquitin protein ligase 1
13325	0.461	0.0123	3.23932	-2.69285	2.63505	SLC40A1	solute carrier family 40 member 1
6469	0.461	0.0124	-3.13509	-2.79814	-1.39	TCF7L1	transcription factor 7 like 1
8130	0.461	0.0124	3.9061	-2.36341	2.58391	UBXN2A	UBX domain protein 2A
3556	0.461	0.0126	-3.12389	-2.81534	-1.29527	ILF3	interleukin enhancer binding factor 3
10959	0.461	0.0126	-3.123	-2.8167	-1.11397	CHD3	chromodomain helicase DNA binding protein 3
9165	0.461	0.0126	3.22229	-2.71707	1.9385	DCAF7	DDB1 and CUL4 associated factor 7
15628	0.461	0.0127	-3.11699	-2.82593	-0.937299	TP53I3	tumor protein p53 inducible protein 3
10073	0.46358	0.0128	-3.34912	-2.63007	-2.70879	YAE1D1	Yae1 domain containing 1
5522	0.46414	0.0129	-3.1081	-2.8396	-1.08364	SUPT5H	SPT5 homolog, DSIF elongation factor subunit
7455	0.46414	0.013	-3.10568	-2.84331	-2.79206	CARMIL1	capping protein regulator and myosin 1 linker 1
3315	0.46414	0.013	-3.10656	-2.84196	-1.1463	FNDC3B	fibronectin type III domain containing 3B
7631	0.46677	0.0131	3.10074	-2.8509	2.25316	TLE4	transducin like enhancer of split 4
11767	0.4734	0.0134	3.08494	-2.87519	1.66419	CHIC1	cysteine rich hydrophobic domain 1
11938	0.47396	0.0135	-3.17783	-2.78044	-1.16086	RNF121	ring finger protein 121
15561	0.47396	0.0135	3.08006	-2.8827	1.26108	SPINT2	serine peptidase inhibitor, Kunitz type 2
10550	0.47502	0.0136	-3.0773	-2.88694	-1.47883	INTS6	integrator complex subunit 6
7039	0.47675	0.0137	3.30037	-2.66762	1.74106	CDK6	cyclin dependent kinase 6
10802	0.47877	0.0138	-3.16328	-2.80123	-1.23154	CCDC77	coiled-coil domain containing 77
8258	0.4791	0.0139	-3.29145	-2.67903	-2.07924	FOSL2	FOS like 2, AP-1 transcription factor subunit
5905	0.4791	0.0139	3.06028	-2.91313	1.56659	SLC51B, RASL12	solute carrier family 51 beta subunit, RAS like family 12
2409	0.4791	0.014	-3.05707	-2.91808	-1.54464	SETDB1	SET domain bifurcated 1
11819	0.4791	0.014	3.28754	-2.70976	2.03026	SH2D2A	SH2 domain containing 2A
10043	0.48083	0.0141	-3.05197	-2.92592	-3.01805	MAOA	monoamine oxidase A
3109	0.48134	0.0142	-3.04883	-2.93076	-1.25648	MED20	mediator complex subunit 20
5685	0.48083	0.0142	3.05081	-2.92771	1.72485	RBM48	RNA binding motif protein 48
4766	0.48333	0.0145	-3.03575	-2.95091	-1.22526	MKS1	Meckel syndrome, type 1
11308	0.4837	0.0145	3.03397	-2.95364	0.976564	SRP68	signal recognition particle 68
125	0.48333	0.0145	4.27647	-2.45597	4.43925	BCAM	basal cell adhesion molecule (Lutheran blood group)
1678	0.48379	0.0146	-3.03105	-2.95814	-1.18343	ABCF3	ATP binding cassette subfamily F member 3
15694	0.48379	0.0147	3.25062	-2.73145	1.69591	EN1	engrailed homeobox 1
3003	0.48379	0.0148	-3.02308	-2.97043	-2.04305	TOB2	transducer of ERBB2, 2
5672	0.48379	0.0148	-3.02404	-2.96894	-1.16977	SENCR	smooth muscle and endothelial cell enriched migration/differentiation-associated long non-coding RNA
6659	0.48379	0.0148	3.02419	-2.96872	1.22929	LYSMD2	LysM domain containing 2
14699	0.48379	0.0148	3.02229	-2.97163	3.04474	VPS36	vacuolar protein sorting 36 homolog
1752	0.48403	0.0149	-3.01817	-2.97799	-2.16054	ABCE1	ATP binding cassette subfamily E member 1
8952	0.48493	0.015	-3.01386	-2.98464	-0.857542	KIAA1033	KIAA1033
11422	0.48493	0.015	3.01296	-2.98601	1.41164	EMC8	ER membrane protein complex subunit 8
5880	0.48514	0.0151	-3.10088	-2.89061	-1.54397	SPOUT1	SPOUT domain containing methyltransferase 1
12526	0.48514	0.0152	-3.006	-2.99674	-1.04912	SOCS4	suppressor of cytokine signaling 4
6421	0.48514	0.0152	3.0984	-2.89417	1.74668	RELT	RELT tumor necrosis factor receptor
7094	0.48514	0.0152	3.40941	-2.66371	3.16127	BNC2	basonuclin 2
4376	0.48514	0.0153	-3.00422	-2.99948	-1.0778	PALM	paralemmin
6775	0.48647	0.0154	3.08878	-2.90798	1.9883	NEDD4	neural precursor cell expressed, developmentally down-regulated 4, E3 ubiquitin protein ligase
3293	0.4906	0.0156	2.98862	-3.02354	1.1514	SLC8A2	solute carrier family 8 member A2
9874	0.49189	0.0157	-2.98498	-3.02915	-2.5189	BZW1	basic leucine zipper and W2 domains 1
14601	0.49189	0.0158	2.98212	-3.03357	2.37843	SREK1IP1	SREK1 interacting protein 1
11390	0.49352	0.0159	-2.9781	-3.03977	-3.41411	HID1	HID1 domain containing
6225	0.49488	0.016	-3.06425	-2.94323	-2.9739	DDX54	DEAD-box helicase 54
12186	0.495	0.0161	-3.05894	-2.95088	-2.48335	CECR6	cat eye syndrome chromosome region, candidate 6
13265	0.495	0.0161	-2.97003	-3.05223	-2.04086	STK32C	serine/threonine kinase 32C
12087	0.495	0.0161	2.97242	-3.04853	0.958329	NECTIN4	nectin cell adhesion molecule 4
15215	0.495	0.0161	3.63798	-2.60295	2.18598	ENPP4	ectonucleotide pyrophosphatase/phosphodiesterase 4 (putative)
12656	0.49538	0.0162	3.05587	-2.95529	3.25801	KDM1A	lysine demethylase 1A
11407	0.4977	0.0163	-2.96162	-3.0652	-0.86268	DPF2	double PHD fingers 2
6142	0.4977	0.0163	2.96185	-3.06485	2.28393	OGFOD2	2-oxoglutarate and iron dependent oxygenase domain containing 2
16028	0.49957	0.0164	3.04642	-2.96889	1.42177	RBMS3-AS3	RBMS3 antisense RNA 3
3090	0.49998	0.0165	-2.95641	-3.07324	-0.956292	PNPLA2	patatin like phospholipase domain containing 2
15412	0.50003	0.0165	2.95407	-3.07685	0.862527	C9orf43	chromosome 9 open reading frame 43
6551	0.50365	0.0168	3.03343	-2.98761	0.957513	PDPR	pyruvate dehydrogenase phosphatase regulatory subunit
9998	0.50624	0.0169	-3.02626	-2.99794	-1.59626	DDX3Y	DEAD-box helicase 3, Y-linked
4270	0.50519	0.0169	-2.94174	-3.09589	-1.14769	C2CD2L	C2CD2 like
6111	0.50687	0.017	2.93568	-3.10524	0.904165	GRIN2A	glutamate ionotropic receptor NMDA type subunit 2A
5178	0.50687	0.017	2.93504	-3.10624	1.12671	ATL2	atlastin GTPase 2
2027	0.50859	0.0172	-2.92827	-3.11669	-1.29714	COA1	cytochrome c oxidase assembly factor 1 homolog
8617	0.50859	0.0173	-3.13137	-2.91422	-1.78872	COLEC10	collectin subfamily member 10
6616	0.50859	0.0173	3.30065	-2.78778	2.92243	ARMC8	armadillo repeat containing 8
14249	0.51214	0.0175	-2.91944	-3.13033	-0.971965	UBAC2	UBA domain containing 2
5966	0.51349	0.0176	3.00203	-3.03289	1.75802	GUCY1A3	guanylate cyclase 1 soluble subunit alpha
4760	0.5138	0.0177	-3.11287	-2.90999	-1.52416	GSR	glutathione-disulfide reductase
9055	0.5138	0.0177	-2.91182	-3.14209	-1.11154	CPM	carboxypeptidase M
15211	0.5138	0.018	-3.26705	-2.82653	-2.05763	PKD2	polycystin 2, transient receptor potential cation channel
3822	0.5138	0.018	-3.1017	-2.95343	-1.75332	DHRS12	dehydrogenase/reductase 12
3274	0.5138	0.018	-2.90069	-3.15929	-1.38571	PLEKHG5	pleckstrin homology and RhoGEF domain containing G5
10923	0.5138	0.018	2.90073	-3.15923	1.07429	NEK11	NIMA related kinase 11
3767	0.5138	0.018	3.53234	-2.70327	2.82773	HDAC9	histone deacetylase 9
13106	0.51508	0.0181	-2.89745	-3.16429	-2.09519	KCNIP2-AS1	KCNIP2 antisense RNA 1
1680	0.51508	0.0182	-2.89471	-3.16852	-0.804519	CTBP1	C-terminal binding protein 1
934	0.51617	0.0183	-2.89114	-3.17404	-0.974054	GNL3L	G protein nucleolar 3 like
14380	0.51664	0.0184	-2.88711	-3.18027	-1.50606	ADPRM	ADP-ribose/CDP-alcohol diphosphatase, manganese dependent
3803	0.51664	0.0184	-2.97195	-3.07636	-1.12485	LRRC73	leucine rich repeat containing 73
5400	0.51664	0.0184	2.96941	-3.08002	1.80154	LOC101929726	uncharacterized LOC101929726
11055	0.51664	0.0185	2.88513	-3.18332	0.959921	MZT2B	mitotic spindle organizing protein 2B
15948	0.51731	0.0186	2.96511	-3.08624	1.0923	ELP5	elongator acetyltransferase complex subunit 5
8387	0.51992	0.0188	2.87497	-3.19903	0.926662	FYB	FYN binding protein
12183	0.52068	0.0189	-2.87062	-3.20576	-1.65778	RPS6KA2	ribosomal protein S6 kinase A2
12450	0.52131	0.019	-2.86774	-3.21021	-0.933281	SCARA5	scavenger receptor class A member 5
3992	0.52186	0.0191	2.94671	-3.11286	2.74424	RASSF5	Ras association domain family member 5
4035	0.52303	0.0193	3.46397	-2.75658	2.65234	GPM6A	glycoprotein M6A
2652	0.52303	0.0193	3.90856	-2.68002	5.5315	CDC42BPA	CDC42 binding protein kinase alpha
3735	0.52303	0.0195	-2.93201	-3.13416	-4.64059	KALRN	kalirin, RhoGEF kinase
6094	0.52303	0.0195	3.04153	-3.00344	2.37765	CARNS1	carnosine synthase 1
4185	0.52392	0.0196	-3.19701	-2.9079	-3.86505	ELAVL4	ELAV like neuron-specific RNA binding protein 4
3325	0.52392	0.0199	-2.83991	-3.25322	-0.854121	STOML2	stomatin like 2
15056	0.52392	0.0199	3.02749	-3.05197	2.00335	NAA30	N(alpha)-acetyltransferase 30, NatC catalytic subunit
2817	0.52392	0.02	-2.83457	-3.26148	-1.23865	SAP18	Sin3A associated protein 18
4061	0.52392	0.02	2.91526	-3.15842	1.20186	RASGEF1A	RasGEF domain family member 1A
14495	0.52392	0.02	2.83504	-3.26076	1.86099	CXCL13	C-X-C motif chemokine ligand 13
519	0.52501	0.0202	2.83098	-3.26702	1.20467	BBS9	Bardet-Biedl syndrome 9
8503	0.52501	0.0202	3.01713	-3.06577	1.51461	ARFGEF2	ADP ribosylation factor guanine nucleotide exchange factor 2
1197	0.52501	0.0204	-2.82381	-3.27811	-0.974546	GPRC5C	G protein-coupled receptor class C group 5 member C
12253	0.52501	0.0204	2.90168	-3.17812	1.80746	ZBTB40	zinc finger and BTB domain containing 40
3330	0.52501	0.0205	-2.89928	-3.1816	-1.64099	PPM1L	protein phosphatase, Mg2+/Mn2+ dependent 1L
15803	0.52501	0.0205	2.82009	-3.28387	1.18391	ZBTB22	zinc finger and BTB domain containing 22
15121	0.52501	0.0206	2.81847	-3.28637	0.898941	G3BP1	G3BP stress granule assembly factor 1
6833	0.52501	0.0206	2.81829	-3.28664	2.95991	EPB41L4B	erythrocyte membrane protein band 4.1 like 4B
1280	0.52527	0.0207	-2.81506	-3.29164	-1.18399	ZNF678	zinc finger protein 678
15259	0.52527	0.0208	3.39201	-2.83797	2.08411	ZBED5	zinc finger BED-type containing 5
9158	0.52527	0.0209	-2.88694	-3.19951	-1.49539	AHSA1	activator of Hsp90 ATPase activity 1
12567	0.52527	0.0209	-2.80764	-3.30312	-1.23752	MS4A4A	membrane spanning 4-domains A4A
8347	0.52527	0.0209	2.8099	-3.29962	1.61403	BTN3A1	butyrophilin subfamily 3 member A1
13745	0.52527	0.0209	3.14558	-2.96817	3.39759	CCDC191	coiled-coil domain containing 191
2822	0.52527	0.0209	4.75071	-2.76895	4.53825	ASXL1	additional sex combs like 1, transcriptional regulator
15253	0.52527	0.021	2.88223	-3.20634	1.10565	LOC100287467, DSE, TSPYL1	uncharacterized LOC100287467, dermatan sulfate epimerase, TSPY like 1
1623	0.52527	0.021	2.99025	-3.10165	2.12045	ZBTB46	zinc finger and BTB domain containing 46
10419	0.52527	0.0211	-2.80328	-3.30985	-1.1167	SMAD3	SMAD family member 3
1410	0.52527	0.0212	-3.13443	-2.92255	-1.74573	KIAA0232	KIAA0232
3525	0.52527	0.0212	-2.79957	-3.31559	-1.51424	GET4	golgi to ER traffic protein 4
8159	0.52527	0.0213	-2.79587	-3.32131	-1.5611	C9orf3	chromosome 9 open reading frame 3
12382	0.52527	0.0214	-2.79502	-3.32262	-1.075	PTPRS	protein tyrosine phosphatase, receptor type S
1562	0.52527	0.0215	-2.79196	-3.32735	-1.32932	CNRIP1	cannabinoid receptor interacting protein 1
1942	0.52561	0.0215	-2.78962	-3.33097	-1.29798	LDHD	lactate dehydrogenase D
11440	0.52527	0.0215	2.86922	-3.22522	1.53354	PHYHIPL	phytanoyl-CoA 2-hydroxylase interacting protein like
14708	0.52527	0.0215	2.97354	-3.12399	1.65001	TMTC3	transmembrane and tetratricopeptide repeat containing 3
8835	0.52561	0.0216	2.78723	-3.33466	0.869173	LST1	leukocyte specific transcript 1
1630	0.52561	0.0216	3.12001	-2.93847	2.34044	RAB11A	RAB11A, member RAS oncogene family
7210	0.52561	0.0217	2.78494	-3.33821	1.20902	COL8A1	collagen type VIII alpha 1 chain
1600	0.52801	0.022	2.9576	-3.11416	1.34787	INSIG2	insulin induced gene 2
9461	0.52803	0.0221	-2.77539	-3.35297	-1.1339	TNS2	tensin 2
3809	0.52803	0.0222	-3.32976	-2.87928	-2.43839	CKAP5	cytoskeleton associated protein 5
4910	0.52803	0.0222	-2.771	-3.35976	-1.57815	BTBD1	BTB domain containing 1
2865	0.52803	0.0222	-2.7699	-3.36146	-0.829746	HNRNPM	heterogeneous nuclear ribonucleoprotein M
7582	0.52803	0.0222	2.94931	-3.15645	2.26831	BHLHE41	basic helix-loop-helix family member e41
6958	0.52803	0.0223	2.76915	-3.36262	0.894506	GALNT3	polypeptide N-acetylgalactosaminyltransferase 3
2325	0.53076	0.0226	3.08547	-3.03916	1.50898	EVL	Enah/Vasp-like
8605	0.53076	0.0226	3.31244	-2.89538	2.13315	NSMAF	neutral sphingomyelinase activation associated factor
10251	0.5311	0.0227	2.75738	-3.38082	0.867562	FBLIM1	filamin binding LIM protein 1
9160	0.5311	0.0227	2.75791	-3.37999	1.72296	ABCA9	ATP binding cassette subfamily A member 9
14731	0.53383	0.023	-2.748	-3.39531	-2.13804	ZBTB1	zinc finger and BTB domain containing 1
4372	0.53383	0.023	-2.74865	-3.39431	-1.45138	HSPA4	heat shock protein family A (Hsp70) member 4
15030	0.53383	0.0231	2.7455	-3.39919	1.22706	VEGFC	vascular endothelial growth factor C
4723	0.53383	0.0232	-2.81781	-3.29995	-2.44393	C10orf10	chromosome 10 open reading frame 10
12494	0.53383	0.0234	-2.73966	-3.40822	-2.9831	CRLF1	cytokine receptor like factor 1
5337	0.53383	0.0235	-2.91018	-3.17707	-1.33664	PPFIBP1	PPFIA binding protein 1
13241	0.53383	0.0236	-2.73467	-3.41593	-1.37066	GATB	glutamyl-tRNA amidotransferase subunit B
13800	0.5344	0.0237	2.90299	-3.21867	2.13968	LOC100505824	uncharacterized LOC100505824
11978	0.5344	0.024	2.79642	-3.33108	2.0862	CNOT6L	CCR4-NOT transcription complex subunit 6 like
3158	0.5344	0.0241	2.72076	-3.43741	0.849963	NCALD	neurocalcin delta
6778	0.5344	0.0241	2.72152	-3.43625	1.19375	NCOA6	nuclear receptor coactivator 6
8552	0.5344	0.0241	3.6443	-2.85668	3.01734	RBM19	RNA binding motif protein 19
5943	0.5344	0.0243	-2.71441	-3.44724	-1.73425	RRS1	ribosome biogenesis regulator homolog
1399	0.5344	0.0243	-2.71643	-3.44412	-0.871027	LAMTOR5	late endosomal/lysosomal adaptor, MAPK and MTOR activator 5
6333	0.5344	0.0243	-2.71411	-3.4477	-0.844058	SEMA4B	semaphorin 4B
9678	0.5344	0.0243	2.71483	-3.44658	0.873316	COTL1	coactosin like F-actin binding protein 1
9525	0.5344	0.0243	2.88573	-3.2096	1.15226	THSD7A	thrombospondin type 1 domain containing 7A
5773	0.5344	0.0243	2.88562	-3.20975	1.7546	DACH1	dachshund family transcription factor 1
14926	0.5344	0.0243	2.88593	-3.20933	2.07105	KIF20B	kinesin family member 20B
2487	0.5344	0.0245	-3.01845	-3.11898	-2.21501	OPCML	opioid binding protein/cell adhesion molecule like
3061	0.5344	0.0245	-2.78221	-3.35177	-1.76044	GREM2	gremlin 2, DAN family BMP antagonist
4955	0.5344	0.0245	-2.71119	-3.45221	-1.47156	CLDN1	claudin 1
8084	0.5344	0.0246	2.77985	-3.35521	1.13041	ZNF704	zinc finger protein 704
15945	0.5344	0.0247	2.70646	-3.45952	0.96465	MYOF	myoferlin
5151	0.53495	0.0248	-2.70202	-3.46639	-1.05405	SLC43A3	solute carrier family 43 member 3
7742	0.53495	0.0248	2.70158	-3.46707	0.924747	ZC3H13	zinc finger CCCH-type containing 13
9790	0.53495	0.0251	2.86127	-3.2422	1.7449	RBM47	RNA binding motif protein 47
7826	0.53495	0.0251	3.59297	-2.8926	2.68317	PCDH9	protocadherin 9
2203	0.53495	0.0252	2.85891	-3.24535	1.22698	SORL1	sortilin related receptor 1
8515	0.53513	0.0253	4.40058	-2.88596	4.20378	ZNHIT6	zinc finger HIT-type containing 6
1249	0.5352	0.0255	-2.68467	-3.49318	-1.28468	CEP95	centrosomal protein 95
7259	0.5352	0.0256	-2.75344	-3.39369	-2.56473	MTURN	maturin, neural progenitor differentiation regulator homolog (Xenopus)
6375	0.5352	0.0256	2.75266	-3.39482	1.10456	VIPAS39	VPS33B interacting protein, apical-basolateral polarity regulator, spe-39 homolog
6362	0.5352	0.0257	2.75136	-3.39671	1.66088	RDH10	retinol dehydrogenase 10 (all-trans)
14990	0.5352	0.0257	2.68116	-3.49861	1.72117	DPYD	dihydropyrimidine dehydrogenase
2778	0.53625	0.0258	-2.67794	-3.50357	-1.30779	GOSR2	golgi SNAP receptor complex member 2
6840	0.53765	0.026	2.74177	-3.4107	1.60949	SORBS2	sorbin and SH3 domain containing 2
8921	0.53765	0.0261	-2.67116	-3.51404	-1.16153	NAGLU	N-acetyl-alpha-glucosaminidase
2060	0.54219	0.0264	-2.95906	-3.19028	-2.29029	LOC114224, UBAP1	uncharacterized LOC114224, ubiquitin associated protein 1
9260	0.54225	0.0265	-2.66195	-3.52827	-0.775793	VSIG4	V-set and immunoglobulin domain containing 4
10747	0.54347	0.0266	-2.65888	-3.53301	-1.08343	LDHA	lactate dehydrogenase A
2435	0.54347	0.0266	-2.65937	-3.53226	-0.982088	BCAT2	branched chain amino acid transaminase 2
10224	0.54347	0.0267	2.65821	-3.53405	1.39019	UBE2Q1	ubiquitin conjugating enzyme E2 Q1
3073	0.54465	0.0269	-2.71935	-3.44339	-1.15298	GATSL3	GATS protein like 3
2884	0.54465	0.0269	2.81255	-3.30731	1.764	TRIM66	tripartite motif containing 66
3703	0.54465	0.027	-2.6514	-3.54457	-1.51225	BAIAP2	BAI1 associated protein 2
1677	0.54716	0.0273	-2.71096	-3.45562	-1.37861	ACOX1	acyl-CoA oxidase 1
10769	0.54716	0.0273	3.4978	-2.96061	2.76773	KDM7A	lysine demethylase 7A
376	0.54716	0.0274	-2.64084	-3.56086	-1.68952	CKAP2	cytoskeleton associated protein 2
14817	0.54716	0.0274	-2.64161	-3.55967	-0.906673	KPNA3	karyopherin subunit alpha 3
2706	0.54716	0.0274	2.6415	-3.55984	1.4538	ATAD2B	ATPase family, AAA domain containing 2B
6385	0.54805	0.0275	-2.6383	-3.56478	-1.05949	CCDC3	coiled-coil domain containing 3
7161	0.54797	0.0275	2.70616	-3.46262	1.27856	DIP2C	disco interacting protein 2 homolog C
2893	0.5482	0.0276	-2.92506	-3.23133	-2.58963	MEGF10	multiple EGF like domains 10
14390	0.54875	0.0277	-2.6344	-3.5708	-1.08391	PHLDA1	pleckstrin homology like domain family A member 1
11802	0.54875	0.0277	-2.63426	-3.57101	-1.06613	CDYL2, PRM1	chromodomain Y-like 2, protamine 1
14647	0.54996	0.0278	2.63134	-3.57552	0.879982	LTBP2	latent transforming growth factor beta binding protein 2
2369	0.54996	0.0279	2.78774	-3.37436	1.48646	ING3	inhibitor of growth family member 3
7836	0.55129	0.028	2.91386	-3.24489	1.3488	LOC105379499, FLJ45482	uncharacterized LOC105379499, uncharacterized LOC645566
3281	0.5534	0.0283	-2.62056	-3.59215	-1.21944	SH3BP5	SH3 domain binding protein 5
4120	0.5534	0.0284	-3.10175	-3.09605	-2.12138	SOSTDC1	sclerostin domain containing 1
14796	0.5534	0.0284	2.61884	-3.5948	1.32192	GPX7	glutathione peroxidase 7
9217	0.5534	0.0285	-2.61708	-3.59752	-1.54312	RAB9B	RAB9B, member RAS oncogene family
13866	0.5534	0.0287	2.61183	-3.60561	1.01864	VEPH1	ventricular zone expressed PH domain containing 1
11101	0.5534	0.0287	2.61266	-3.60433	1.03932	SWT1	SWT1, RNA endoribonuclease homolog
8633	0.5534	0.0287	2.61183	-3.60562	1.54452	PWWP2A	PWWP domain containing 2A
5061	0.5534	0.0288	-2.60991	-3.60858	-1.94086	AKAP13	A-kinase anchoring protein 13
290	0.5534	0.0288	-2.61128	-3.60646	-1.75966	LONP2	lon peptidase 2, peroxisomal
8191	0.5534	0.0289	2.67421	-3.50923	1.02031	HEATR6	HEAT repeat containing 6
4957	0.5534	0.0289	2.60855	-3.61067	1.30819	NRP1	neuropilin 1
5085	0.5534	0.0289	2.67248	-3.51175	2.25628	NUP210	nucleoporin 210
4060	0.5534	0.029	-2.60633	-3.61409	-1.12823	PDE4DIP	phosphodiesterase 4D interacting protein
4982	0.5534	0.029	2.60643	-3.61394	0.841855	LARS	leucyl-tRNA synthetase
4215	0.5534	0.0291	-2.6698	-3.51567	-2.62098	EIF4EBP2	eukaryotic translation initiation factor 4E binding protein 2
2460	0.55801	0.0297	-2.59254	-3.63535	-1.78169	LARP4B	La ribonucleoprotein domain family member 4B
11242	0.55801	0.0297	2.65486	-3.53746	1.08902	MGME1	mitochondrial genome maintenance exonuclease 1
13064	0.55801	0.0298	-2.86552	-3.30361	-2.58996	LOC101929208	uncharacterized LOC101929208
2775	0.55801	0.0298	-2.58933	-3.6403	-1.50355	ARFIP2	ADP ribosylation factor interacting protein 2
15764	0.55801	0.0298	2.58949	-3.64006	1.29306	SLC25A3P1	solute carrier family 25 member 3 pseudogene 1
1163	0.5585	0.0299	2.65044	-3.54392	1.59968	TMEM185B	transmembrane protein 185B
14930	0.5585	0.0299	2.65066	-3.5436	2.03341	PPIG	peptidylprolyl isomerase G
8431	0.55833	0.0299	2.73901	-3.40597	2.37765	CDC14A	cell division cycle 14A
15044	0.55973	0.03	2.64825	-3.54712	1.10546	PARP12	poly(ADP-ribose) polymerase family member 12
2199	0.56038	0.0302	-2.64557	-3.55102	-1.62024	FAM20B	family with sequence similarity 20 member B
12383	0.56038	0.0302	-2.58104	-3.65307	-0.768069	ARID5B	AT-rich interaction domain 5B
703	0.56038	0.0303	-2.57855	-3.65691	-1.10531	PIGO	phosphatidylinositol glycan anchor biosynthesis class O
14228	0.56038	0.0303	2.57925	-3.65583	1.54568	BEAN1	brain expressed, associated with NEDD4, 1
7493	0.56038	0.0304	-2.64128	-3.55729	-1.46627	LRP1B	LDL receptor related protein 1B
11088	0.56038	0.0306	-2.72145	-3.46441	-2.57581	OS9	OS9, endoplasmic reticulum lectin
6304	0.56038	0.0306	-2.57248	-3.66627	-0.727464	POLR3H	RNA polymerase III subunit H
9195	0.56038	0.0307	-2.57089	-3.66872	-1.37674	RUFY3	RUN and FYVE domain containing 3
14948	0.56038	0.0307	-2.57103	-3.66849	-1.14708	AK3	adenylate kinase 3
12462	0.56038	0.0307	2.57056	-3.66923	0.857317	STAG3L2	stromal antigen 3-like 2 (pseudogene)
9159	0.56038	0.0308	-3.0304	-3.20272	-2.47807	FRYL	FRY like transcription coactivator
8432	0.56038	0.0308	2.71657	-3.47106	1.56605	PNISR	PNN interacting serine and arginine rich protein
13714	0.56038	0.0309	2.83792	-3.33728	1.69346	SNX9	sorting nexin 9
3368	0.56038	0.031	-2.62789	-3.57683	-2.16174	ELP4	elongator acetyltransferase complex subunit 4
3081	0.56038	0.031	-2.56493	-3.67788	-1.59225	BCS1L	BCS1 homolog, ubiquinol-cytochrome c reductase complex chaperone
6055	0.56038	0.0311	-3.34857	-3.07104	-3.25114	RNF114	ring finger protein 114
8115	0.56038	0.0311	-2.62556	-3.58023	-2.06788	NAGLU	N-acetyl-alpha-glucosaminidase
6942	0.56038	0.0311	2.62586	-3.5798	1.18164	CEP83, PLXNC1	centrosomal protein 83, plexin C1
10460	0.56158	0.0313	-2.55847	-3.68783	-0.785134	NES	nestin
9295	0.56158	0.0313	2.55962	-3.68607	1.06448	IGF1R	insulin like growth factor 1 receptor
14101	0.56158	0.0313	2.62243	-3.58479	1.78062	TBC1D31	TBC1 domain family member 31
9100	0.56158	0.0314	2.55733	-3.68959	0.855575	CCL19	C-C motif chemokine ligand 19
15495	0.56158	0.0314	2.62012	-3.58817	2.72437	CSNK1G2P1, JAK2	casein kinase 1 gamma 2 pseudogene 1, Janus kinase 2
7273	0.56158	0.0314	2.82445	-3.27257	4.13273	CCNJ	cyclin J
3655	0.56258	0.0316	-2.61497	-3.59568	-1.45374	CRTC2	CREB regulated transcription coactivator 2
15956	0.56258	0.0316	2.61485	-3.59586	1.34281	SYNPR-AS1	SYNPR antisense RNA 1
8742	0.56258	0.0317	-2.61326	-3.59818	-1.42936	DIO3	deiodinase, iodothyronine, type III
4571	0.56584	0.032	-2.54577	-3.70738	-0.796523	FRG1JP	FSHD region gene 1 family member J, pseudogene
15188	0.56584	0.032	-2.54588	-3.70721	-0.732356	PA2G4	proliferation-associated 2G4
9050	0.56613	0.0321	2.54291	-3.71178	0.7655	SLC12A7	solute carrier family 12 member 7
10658	0.56637	0.0322	2.80411	-3.37867	1.95611	OLFML2A	olfactomedin like 2A
14853	0.56775	0.0325	-2.67864	-3.52272	-1.27239	KIAA1462	KIAA1462
2261	0.56775	0.0325	-2.53691	-3.72101	-0.864646	DKFZP586I1420	uncharacterized protein DKFZp586I1420
5294	0.56775	0.0327	-2.79345	-3.39175	-1.90059	GPCPD1	glycerophosphocholine phosphodiesterase 1
9213	0.56842	0.0328	-2.67352	-3.52971	-1.41286	SFTA3	surfactant associated 3
3390	0.57018	0.033	-2.52745	-3.73555	-0.732543	SLC30A6	solute carrier family 30 member 6
876	0.57073	0.0331	-2.52503	-3.73928	-0.782797	CGB1, CGB8	chorionic gonadotropin beta subunit 1, chorionic gonadotropin beta subunit 8
1202	0.57252	0.0333	-2.58018	-3.64647	-1.58228	TAF10	TATA-box binding protein associated factor 10
1761	0.57232	0.0333	-2.52181	-3.74423	-0.877826	CEP164	centrosomal protein 164
11721	0.57526	0.0336	-2.51482	-3.75497	-0.749385	CLSTN1	calsyntenin 1
4297	0.57526	0.0337	-2.51339	-3.75717	-0.900272	KIAA0100	KIAA0100
12592	0.57526	0.0337	-2.51291	-3.7579	-0.893203	PPP6R2	protein phosphatase 6 regulatory subunit 2
10515	0.57526	0.0337	2.51408	-3.7561	1.16514	KCTD1	potassium channel tetramerization domain containing 1
8520	0.57526	0.0337	2.65367	-3.52098	2.04124	CLDND1	claudin domain containing 1
8187	0.57838	0.034	-2.56816	-3.664	-1.726	ZBTB40	zinc finger and BTB domain containing 40
10598	0.57838	0.034	2.56729	-3.66528	1.9948	ERO1A	endoplasmic reticulum oxidoreductase 1 alpha
15527	0.58351	0.0344	2.63868	-3.54122	1.38305	UBAP2	ubiquitin associated protein 2
6231	0.585	0.0347	-2.49495	-3.78549	-1.12688	KRTAP6-1, MAP1A	keratin associated protein 6-1, microtubule associated protein 1A
2439	0.585	0.0348	-2.4941	-3.7868	-0.730832	AXL	AXL receptor tyrosine kinase
13665	0.585	0.0349	2.49273	-3.78889	1.55722	WDR64	WD repeat domain 64
8988	0.585	0.0351	-2.73745	-3.46068	-2.00375	ERLIN1	ER lipid raft associated 1
3492	0.585	0.0351	2.73931	-3.45838	2.41966	COMMD7	COMM domain containing 7
9074	0.58527	0.0353	-2.5437	-3.69969	-1.67305	PWWP2B	PWWP domain containing 2B
7811	0.58527	0.0353	2.73429	-3.46458	3.05326	TRERF1	transcriptional regulating factor 1
664	0.58636	0.0354	2.54058	-3.70425	0.935601	ROCK2	Rho associated coiled-coil containing protein kinase 2
12430	0.58665	0.0355	2.48087	-3.8071	1.05402	CXCL10	C-X-C motif chemokine ligand 10
4214	0.58636	0.0355	2.90249	-3.33761	1.9833	TAP2	transporter 2, ATP binding cassette subfamily B member
13705	0.58693	0.0356	-2.47993	-3.80853	-1.11295	LINC00662	long intergenic non-protein coding RNA 662
11621	0.58887	0.0359	3.19027	-3.1933	2.36357	MAK	male germ cell associated kinase
5653	0.58887	0.036	2.71898	-3.48349	1.54522	EFEMP1	EGF containing fibulin like extracellular matrix protein 1
10369	0.58887	0.0361	-2.47176	-3.82107	-0.811782	MTMR11	myotubularin related protein 11
458	0.58887	0.0362	-2.4688	-3.8256	-0.792939	NSFL1C	NSFL1 cofactor
10688	0.58887	0.0363	-2.52461	-3.72755	-1.08912	CACNB3	calcium voltage-gated channel auxiliary subunit beta 3
4345	0.58887	0.0363	-2.46835	-3.8263	-0.892755	SESN3	sestrin 3
3840	0.58887	0.0364	-2.52395	-3.72851	-1.40236	MYO5A	myosin VA
16039	0.58887	0.0364	2.46699	-3.82838	0.690138	UBE4B	ubiquitination factor E4B
417	0.58887	0.0364	2.46635	-3.82936	0.860214	ATP8B1	ATPase phospholipid transporting 8B1
8226	0.58887	0.0364	2.46543	-3.83078	0.887264	CYP4V2	cytochrome P450 family 4 subfamily V member 2
6991	0.58887	0.0364	2.52332	-3.72943	0.927665	PEX7	peroxisomal biogenesis factor 7
8040	0.58887	0.0365	2.52189	-3.73152	1.76906	ATP11A	ATPase phospholipid transporting 11A
1064	0.58887	0.0366	2.46305	-3.83442	0.725588	CXCL9	C-X-C motif chemokine ligand 9
