# Supplementary material for: Hsa_circ_0001859 Regulates ATF2 Expression by Functioning as an MiR-204/211 Sponge in Human Rheumatoid Arthritis
Source: J Immunol Res. 2018 Jan 17;2018:9412387. doi: 10.1155/2018/9412387 (PMC5822876; doi:10.1155/2018/9412387)
Supplement: Supplementary 4 — Table S4: GeneAnalytics disease and pathway. [file 9412387.f4.xlsx]

## Sheet: Diseases
Diseases: 1401, Matching Gene(s): 363
Score	Name	Matched Genes (Total Genes)
16.89	Rheumatoid Arthritis	33 (501)
16.19	Neuroblastoma	34 (992)
14.88	Endometriosis	31 (566)
14.43	Hiv-1	25 (501)
14.24	Lung Cancer	25 (632)
13.37	Colorectal Cancer	22 (811)
13.34	Breast Cancer	24 (742）
13.28	Osteoarthritis	24 (421)
12.39	Alcoholic Hepatitis	23 (413)
11.41	Huntington Disease	19 (316)

## Sheet: Pathways
Pathways: 20, Matching Gene(s): 71
Score	Name	#Matched Genes (Total Genes)
8.84	SuperPath:Metabolic States and Circadian Oscillators	3 (10)
8.27	SuperPath:Immune Response IL-2 Activation and Signaling Pathway	7 (75)
8.15	SuperPath:Coregulation of Androgen Receptor Activity	6 (57)
7.95	SuperPath:SMAD Signaling Network	9 (121)
7.93	SuperPath:Development_Glucocorticoid Receptor Signaling	5 (41)
7.11	SuperPath:Fatty Acid Biosynthesis Initiation	2 (5)
6.97	SuperPath:Longevity Regulating Pathway - Multiple Species	9 (135)
6.92	SuperPath:Beta-Alanine Metabolism(KEGG)	4 (31)
6.41	SuperPath:Chromatin Regulation / Acetylation	12 (222)
6.39	SuperPath:Adherens Junction	6 (74)
6.33	SuperPath:Detoxification of Reactive Oxygen Species	4 (35)
5.88	SuperPath:Chromatin Organization	13 (262)
5.85	SuperPath:MAP Kinase Signaling	7 (104)
5.82	SuperPath:IL-17 Family Signaling Pathways	5 (59)
