# Supplementary material for: Hsa_circ_0001859 Regulates ATF2 Expression by Functioning as an MiR-204/211 Sponge in Human Rheumatoid Arthritis
Source: J Immunol Res. 2018 Jan 17;2018:9412387. doi: 10.1155/2018/9412387 (PMC5822876; doi:10.1155/2018/9412387)
Supplement: Supplementary 5 — Table S5: the top directly related genes in RA relative pathways. [file 9412387.f5.xlsx]

## Sheet: Results
VarElect - Direct Results			Prepared for: Zheng Zheng (rebelzheng@qdu.edu.cn)
			Date: 1/18/2017
Copyright © LifeMap Sciences, Inc.
Results
Symbol	Description	Category	GIFTs	Matched Phenotypes	Matched Phenotypes Scount	Global Rank (Total Genes 2760)	P-Value	Score	Average Disease Causing Likelihood
SMAD3	SMAD Family Member 3	Protein Coding	72	Rheumatoid, Arthritis	2	295		12.93
ATF2	Activating Transcription Factor 2	Protein Coding	66	Rheumatoid, Arthritis	2	657		3.41
JUNB	JunB Proto-Oncogene, AP-1 Transcription Factor Subunit	Protein Coding	59	Rheumatoid, Arthritis	2	670		2.38
HDAC9	Histone Deacetylase 9	Protein Coding	66	Rheumatoid, Arthritis	2	672		1.97
FOSL2	FOS Like 2, AP-1 Transcription Factor Subunit	Protein Coding	57	Rheumatoid	1	679		0.7
