# Supplementary material for: Hsa_circ_0001859 Regulates ATF2 Expression by Functioning as an MiR-204/211 Sponge in Human Rheumatoid Arthritis
Source: J Immunol Res. 2018 Jan 17;2018:9412387. doi: 10.1155/2018/9412387 (PMC5822876; doi:10.1155/2018/9412387)
Supplement: Supplementary 6 — Table S6: circRNAs with binding sites for miR-204/211. [file 9412387.f6.xlsx]

## Sheet: Sheet1
name	mirAccession	geneName	targetSites	bioComplex	clipReadNum
hsa-miR-204-5p	MIMAT0000265	WHSC1_hsa_circ_001298	1	2	9
hsa-miR-204-5p	MIMAT0000265	HIST1H4E_hsa_circ_001177	1	2	2
hsa-miR-204-5p	MIMAT0000265	SLC2A13_hsa_circ_001044	1	1	8
hsa-miR-204-5p	MIMAT0000265	NR1D2_hsa_circ_000701	1	2	20
hsa-miR-204-5p	MIMAT0000265	MAN1A2_hsa_circ_002173	1	1	18
hsa-miR-204-5p	MIMAT0000265	CDK14_hsa_circ_001834	1	1	12
hsa-miR-204-5p	MIMAT0000265	CHAF1A_hsa_circ_001940	1	2	0
hsa-miR-204-5p	MIMAT0000265	FASTKD1_hsa_circ_002052	1	1	1
hsa-miR-204-5p	MIMAT0000265	ZNF236_hsa_circ_000642	1	1	305
hsa-miR-204-5p	MIMAT0000265	UBE2I_hsa_circ_001386	1	1	29
hsa-miR-204-5p	MIMAT0000265	TNFRSF21_hsa_circ_0001859	1	1	20
hsa-miR-204-5p	MIMAT0000265	PIGU_hsa_circ_001882	1	2	27
hsa-miR-204-5p	MIMAT0000265	YLPM1_hsa_circ_001060	1	1	10
hsa-miR-204-5p	MIMAT0000265	TCONS_l2_00028722_hsa_circ_001783	1	4	162
hsa-miR-204-5p	MIMAT0000265	MAN1A2_hsa_circ_001812	1	1	18
hsa-miR-204-5p	MIMAT0000265	ZMYM2_hsa_circ_001052	1	2	0
hsa-miR-204-5p	MIMAT0000265	MAN1A2_hsa_circ_002089	1	1	18
hsa-miR-204-5p	MIMAT0000265	RBM39_hsa_circ_001733	1	1	34
hsa-miR-204-5p	MIMAT0000265	PLCL2_hsa_circ_001828	2	4	63
hsa-miR-204-5p	MIMAT0000265	WDR7_hsa_circ_001092	1	1	7
hsa-miR-204-5p	MIMAT0000265	MAN1A2_hsa_circ_001022	1	1	18
hsa-miR-204-5p	MIMAT0000265	MESDC2_hsa_circ_001879	1	1	51
hsa-miR-204-5p	MIMAT0000265	MAN1A2_hsa_circ_002057	1	1	18
hsa-miR-204-5p	MIMAT0000265	C14orf135_hsa_circ_000591	1	1	9
hsa-miR-204-5p	MIMAT0000265	MND1_hsa_circ_001152	1	2	339
hsa-miR-204-5p	MIMAT0000265	TMCC1_hsa_circ_000380	1	2	9
hsa-miR-204-5p	MIMAT0000265	None_hsa_circ_001610	1	1	8
hsa-miR-204-5p	MIMAT0000265	WHSC1_hsa_circ_001422	1	2	9
hsa-miR-204-5p	MIMAT0000265	RBM39_hsa_circ_001824	1	1	34
